# Supplementary material for: Current Insights into Clinical, Molecular, and Therapeutic Approaches to Acute Respiratory Distress Syndrome
Source: Med Sci (Basel). 2026 Mar 13;14(1):134. doi: 10.3390/medsci14010134 (PMC13027457; doi:10.3390/medsci14010134)
Supplement: Supplementary file 1 [file medsci-14-00134-s001.zip]

Archive with 1 entries (1 files):
- medsci-4173633-supplementary.pdf
